# Supplementary material for: Chemical Composition and Bioactivity Dataset Integration to Identify Antiproliferative Compounds in Phyllanthus Plants
Source: Pharmaceutics. 2024 Oct 27;16(11):1381. doi: 10.3390/pharmaceutics16111381 (PMC11597697; doi:10.3390/pharmaceutics16111381)
Supplement: Supplementary file 1 [file pharmaceutics-16-01381-s001.zip]

Archive with 1 entries (1 files):
- pharmaceutics-3191419-supplementary.pdf
